# Supplementary material for: Bayesian identification of bacterial strains from sequencing data
Source: Microb Genom. 2016 Aug 25;2(8):e000075. doi: 10.1099/mgen.0.000075 (PMC5320594; doi:10.1099/mgen.0.000075)
Supplement: Supplementary file 1 [file mgen-02-75-s001.xls]

## Sheet: Sheet1
Experiment	Run	ST5	ST8	ST30	TAW60	CV28	1290N	Bacillus
	Cluster number	5	1	11	14	15	16	N/A
	Run	ERR107800	ERR107802	ERR107794	dryad.85495	dryad.85494	dryad.85493	DRR008449
1	1	0.16	0.42	0.42	0.00	0.00	0.00	0.00
	2	0.00	0.00	0.00	0.25	0.65	0.00	0.10
	3	0.00	0.05	0.05	0.65	0.10	0.10	0.05
	4	0.17	0.17	0.07	0.17	0.17	0.17	0.10
	5	0.25	0.75	0.00	0.00	0.00	0.00	0.00
	6	0.05	0.20	0.25	0.05	0.20	0.25	0.00
	7	0.14	0.23	0.17	0.19	0.07	0.13	0.07
	8	0.40	0.00	0.35	0.00	0.00	0.00	0.25
	9	0.00	0.00	0.00	0.50	0.50	0.00	0.00
	10	0.03	0.32	0.10	0.09	0.35	0.08	0.03
2	1	0.14	0.23	0.17	0.19	0.07	0.13	0.07
	2	0.05	0.20	0.25	0.05	0.20	0.25	0.00
	3	0.03	0.32	0.10	0.09	0.35	0.08	0.03
	4	0.00	0.00	0.00	0.25	0.00	0.75	0.00
	5	0.10	0.10	0.10	0.23	0.23	0.23	0.00
	6	0.00	0.00	0.00	0.50	0.50	0.00	0.00
	7	0.10	0.05	0.85	0.00	0.00	0.00	0.00
	8	0.25	0.75	0.00	0.00	0.00	0.00	0.00
	9	0.16	0.42	0.42	0.00	0.00	0.00	0.00
	10	0.00	0.00	0.00	0.10	0.05	0.85	0.00
3	1	0.50	0.50	0.00	0.00	0.00	0.00	0.00
	2	0.50	0.00	0.00	0.50	0.00	0.00	0.00
	3	0.17	0.17	0.07	0.17	0.17	0.17	0.10
	4	0.00	0.00	0.00	0.25	0.00	0.75	0.00
	5	0.23	0.23	0.23	0.10	0.10	0.10	0.00
	6	0.00	0.00	0.00	0.16	0.42	0.42	0.00
	7	0.00	0.00	0.00	0.12	0.42	0.16	0.30
	8	0.33	0.00	0.33	0.33	0.00	0.00	0.00
	9	0.42	0.42	0.16	0.00	0.00	0.00	0.00
	10	0.16	0.42	0.42	0.00	0.00	0.00	0.00
	NB. Bold indicates simulated Bacillus contamination.
