# Supplementary material for: Bayesian identification of bacterial strains from sequencing data
Source: Microb Genom. 2016 Aug 25;2(8):e000075. doi: 10.1099/mgen.0.000075 (PMC5320594; doi:10.1099/mgen.0.000075)
Supplement: Supplementary file 2 [file mgen-02-75-s002.xls]

## Sheet: Table S2
Table S2. Isolates, genomes and read data used in the S. epidermidis study.
Species	Identifier	Strain name	Accession number	Bioproject (read data)	Biosample (read data)	Country of isolation	Year of isolation	Sequence typeb	Clonal complexc	S. epidermidis group	Methicillin-resistance phenotype / SCCmec type	Status of hosta	Human or Animala	Other isolation informationa	3-cluster group	11-cluster group
S. epidermidis	248	DEN19	TBDd	PRJNA320391	SAMN05207190	Denmark	1997	ST1	2	A	IV	Disease	Human	n.a.	1	1
S. epidermidis	249	ICE18	TBDd	PRJNA320391	SAMN05207191	Iceland	1997	ST1	2	A	IV	Healthy	Human	Wound	1	1
S. epidermidis	250	ICE7	TBDd	PRJNA320391	SAMN05207192	Iceland	1997	ST2	2	A	III	Disease	Human	Blood	1	1
S. epidermidis	251	1347N	TBDd	PRJNA320391	SAMN05207193	Portugal	1999	ST2	2	A	MSSE	Healthy	Human	Nasal swab	1	1
S. epidermidis	252	DEN22	TBDd	PRJNA320391	SAMN05207194	Denmark	1997	ST4	2	A	IV	Disease	Human	Blood	1	1
S. epidermidis	253	ICE192	TBDd	PRJNA320391	SAMN05207195	Iceland	1998	ST5	2	A	IV	Disease	Human	Blood	1	1
S. epidermidis	254	DEN178	TBDd	PRJNA320391	SAMN05207196	Denmark	1998	ST5	2	A	IV	Disease	Human	Blood	1	1
S. epidermidis	255	ICE9	TBDd	PRJNA320391	SAMN05207197	Iceland	1997	ST6	2	A	III	Disease	Human	Urine	1	1
S. epidermidis	256	ICE95	TBDd	PRJNA320391	SAMN05207198	Iceland	1997	ST10	2	A	IV	Healthy	Human	Wound	1	2
S. epidermidis	257	DEN76	TBDd	PRJNA320391	SAMN05207199	Denmark	1997	ST14	2	A	MSSE	Disease	Human	Blood	1	1
S. epidermidis	258	HFA6181	TBDd	PRJNA320391	SAMN05207200	Portugal	2001	ST17	2	A	MSSE	Healthy	Human	Nasal swab	1	1
S. epidermidis	259	ICE99	TBDd	PRJNA320391	SAMN05207201	Iceland	1997	ST20	2	A	IV	Healthy	Human	Wound	1	1
S. epidermidis	260	DEN185	TBDd	PRJNA320391	SAMN05207202	Denmark	1998	ST21	2	A	IV	Disease	Human	Blood	1	1
S. epidermidis	261	DEN73	TBDd	PRJNA320391	SAMN05207203	Denmark	1997	ST21	2	A	C/2	Disease	Human	Blood	1	1
S. epidermidis	262	DEN61	TBDd	PRJNA320391	SAMN05207204	Denmark	1997	ST22	2	A	III	Healthy	Human	Wound	1	1
S. epidermidis	263	HFA6228	TBDd	PRJNA320391	SAMN05207205	Portugal	2001	ST22	2	A	A/C	Healthy	Human	Nasal swab	1	1
S. epidermidis	264	AGT24	TBDd	PRJNA320391	SAMN05207206	Argentina	1997	ST23	2	A	B/3	Disease	Human	Blood	1	2
S. epidermidis	265	HUR105	TBDd	PRJNA320391	SAMN05207207	Hungary	1998	ST23	2	A	MSSE	Disease	Human	Sputum	1	2
S. epidermidis	266	ICE26	TBDd	PRJNA320391	SAMN05207208	Iceland	1997	ST248 (hST34)	2	A	IV	Disease	Human	Blood	1	1
S. epidermidis	267	966N	TBDd	PRJNA320391	SAMN05207209	Portugal	1998	ST35	2	A	MSSE	Healthy	Human	Nasal swab	1	1
S. epidermidis	268	ICE21	TBDd	PRJNA320391	SAMN05207210	Iceland	1997	ST36	2	A	I	Disease	Human	Wound	1	1
S. epidermidis	269	ICE24	TBDd	PRJNA320391	SAMN05207211	Iceland	1997	ST38	2	A	IV	n/a	Human	Wound	1	1
S. epidermidis	270	DEN107	TBDd	PRJNA320391	SAMN05207212	Denmark	1998	ST40	2	A	IV	Disease	Human	Blood	1	2
S. epidermidis	271	ICE87	TBDd	PRJNA320391	SAMN05207213	Iceland	1997	ST40	2	A	A/C,4	Disease	Human	Wound	1	2
S. epidermidis	272	DEN116	TBDd	PRJNA320391	SAMN05207214	Denmark	1998	ST215(hST42)	2	A	I	Disease	Human	Blood	1	1
S. epidermidis	273	ICE122	TBDd	PRJNA320391	SAMN05207215	Iceland	1998	ST215(hST42)	2	A	I	Healthy	Human	Wound	1	1
S. epidermidis	274	MCO150	TBDd	PRJNA320391	SAMN05207216	Denmark	1998	ST46	2	A	IV	Disease	Human	Blood	1	1
S. epidermidis	275	COB20	TBDd	PRJNA320391	SAMN05207217	Columbia	1997	ST51	2	A	IV	Disease	Human	Urine	1	2
S. epidermidis	276	ICE102	TBDd	PRJNA320391	SAMN05207218	Iceland	1998	ST21(hST52)	2	A	IV	Disease	Human	Wound	1	1
S. epidermidis	277	JAP271	TBDd	PRJNA320391	SAMN05207219	Japan	1998	ST54	2	A	MSSE	Healthy	Human	Urine	1	1
S. epidermidis	278	DEN189	TBDd	PRJNA320391	SAMN05207220	Denmark	1998	ST55	2	A	MSSE	n/a	Human	n.a.	1	1
S. epidermidis	279	HFA6162	TBDd	PRJNA320391	SAMN05207221	Portugal	2000	ST57	2	A	MSSE	Healthy	Human	Nasal swab	1	1
S. epidermidis	280	BUG46	TBDd	PRJNA320391	SAMN05207222	Bulgaria	1997	ST189(hST58)	2	A	IV	Disease	Human	n.a.	1	1
S. epidermidis	281	TAW60	TBDd	PRJNA320391	SAMN05207223	Taiwan	1997	ST59	2	A	MSSE	Healthy	Human	Sputum	1	1
S. epidermidis	282	HFA6226	TBDd	PRJNA320391	SAMN05207224	Portugal	2001	ST60	2	A	MSSE	Healthy	Human	Nasal swab	1	1
S. epidermidis	283	MEX60	TBDd	PRJNA320391	SAMN05207225	Mexico	1996	ST61	2	A	NT/2	Disease	Human	Catheter	1	1
S. epidermidis	284	MEX61	TBDd	PRJNA320391	SAMN05207226	Mexico	1996	ST61	2	A	MSSE	Disease	Human	Blood	1	1
S. epidermidis	285	GRE34	TBDd	PRJNA320391	SAMN05207227	Greece	1998	ST69	2	A	NT/2	NA	Human	n.a.	1	1
S. epidermidis	286	HFA6391	TBDd	PRJNA320391	SAMN05207228	Portugal	2001	ST73	2	A	MSSE	Healthy	Human	Nasal swab	1	1
S. epidermidis	287	CV45	TBDd	PRJNA320391	SAMN05207229	Cape Verde	1997	ST23(hST79)	2	A	IV	Healthy	Human	Nasal swab	1	2
S. epidermidis	288	GRE41	TBDd	PRJNA320391	SAMN05207230	Greece	1998	ST83	2	A	IV	Disease	Human	n.a.	1	1
S. epidermidis	289	DEN161	TBDd	PRJNA320391	SAMN05207231	Denmark	1998	ST35(hST85)	2	A	IV	Disease	Human	Blood	1	1
S. epidermidis	290	TAW113	TBDd	PRJNA320391	SAMN05207232	Taiwan	1997	ST85	2	A	MSSE	Disease	Human	Sputum	1	1
S. epidermidis	291	URU23	TBDd	PRJNA320391	SAMN05207233	Uraguay	1997	ST86	2	A	IV	Disease	Human	Urine	1	1
S. epidermidis	292	HFA6286	TBDd	PRJNA320391	SAMN05207234	Portugal	2001	ST88	2	A	MSSE	Healthy	Human	Nasal swab	1	1
S. epidermidis	293	ICE120	TBDd	PRJNA320391	SAMN05207235	Iceland	1998	ST89	2	A	IV	Disease	Human	Wound	1	1
S. epidermidis	294	HFA6096	TBDd	PRJNA320391	SAMN05207236	Portugal	2000	ST184(hST90)	2	A	MSSE	Healthy	Human	Nasal swab	1	1
S. epidermidis	295	619N1	TBDd	PRJNA320391	SAMN05207237	Portugal	1997	ST184	2	A	MSSE	Healthy	Human	Nasal swab	1	1
S. epidermidis	296	DEN62	TBDd	PRJNA320391	SAMN05207238	Denmark	1997	ST11	11	B	IV	Disease	Human	Blood	2	5
S. epidermidis	297	MEX37	TBDd	PRJNA320391	SAMN05207239	Mexico	1996	ST71	11	B	II	Disease	Human	CSF	2	5
S. epidermidis	298	JAP263	TBDd	PRJNA320391	SAMN05207240	Japan	1998	ST33	33	B	MSSE	Disease	Human	Wound	2	4
S. epidermidis	299	HUR51	TBDd	PRJNA320391	SAMN05207241	Hungary	1997	ST47	33	B	B/3	Disease	Human	Wound	2	4
S. epidermidis	300	ITL34	TBDd	PRJNA320391	SAMN05207242	Italy	1997	ST66	66	B	IV	Disease	Human	Wound	2	5
S. epidermidis	301	DEN110	TBDd	PRJNA320391	SAMN05207243	Denmark	1998	ST66 (hST68)	66	B	IV	Healthy	Human	n.a.	2	5
S. epidermidis	302	BUG37	TBDd	PRJNA320391	SAMN05207244	Bulgaria	1997	ST19	147	C	MSSE	Healthy	Human	Wound	3	9
S. epidermidis	303	CV13	TBDd	PRJNA320391	SAMN05207245	Cape Verde	1997	ST369(hST65)	365	B	IV	Healthy	Human	Nasal swab	2	5
S. epidermidis	304	747N1	TBDd	PRJNA320391	SAMN05207246	Portugal	1997	ST171	171	C	MSSE	Healthy	Human	Nasal swab	3	10
S. epidermidis	305	CV28	TBDd	PRJNA320391	SAMN05207247	Cape Verde	1997	ST44	212	A	MSSE	Healthy	Human	Nasal swab	1	1
S. epidermidis	306	59N	TBDd	PRJNA320391	SAMN05207248	Portugal	1996	ST212	212	A	MSSE	Healthy	Human	Nasal swab	1	1
S. epidermidis	307	HFA6173B	TBDd	PRJNA320391	SAMN05207249	Portugal	2000	ST37	247	B	IV	Healthy	Human	Nasal swab	2	5
S. epidermidis	308	MEX35	TBDd	PRJNA320391	SAMN05207250	Mexico	1996	ST49	247	B	IV	Disease	Human	Catheter	2	5
S. epidermidis	309	ITL299	TBDd	PRJNA320391	SAMN05207251	Italy	1997	ST32	S32	A	MSSE	Disease	Human	Wound	1	2
S. epidermidis	310	GRE53	TBDd	PRJNA320391	SAMN05207252	Greece	1998	ST39	S39	B	C/2	n.a.	Human	n.a.	2	4
S. epidermidis	311	DEN69	TBDd	PRJNA320391	SAMN05207253	Denmark	1997	ST56	S56	C	V	Disease	Human	Blood	3	7
S. epidermidis	312	CV20	TBDd	PRJNA320391	SAMN05207254	Cape Verde	1997	ST72	S72	C	IV	Healthy	Human	Nasal swab	3	8
S. epidermidis	313	93N	TBDd	PRJNA320391	SAMN05207255	Portugal	1996	ST329(hST193)	193	B	MSSE	Healthy	Human	Nasal swab	2	6
S. epidermidis	314	1076NL	TBDd	PRJNA320391	SAMN05207256	Portugal	1998	ST307	S307	A	MSSE	Healthy	Human	Nasal swab	1	1
S. epidermidis	315	148N	TBDd	PRJNA320391	SAMN05207257	Portugal	1996	ST390	S390	B	MSSE	Healthy	Human	Nasal swab	2	3
S. epidermidis	316	19N	TBDd	PRJNA320391	SAMN05207258	Portugal	1996	ST393	S393	B	MSSE	Healthy	Human	Nasal swab	2	3
S. epidermidis	317	612N1	TBDd	PRJNA320391	SAMN05207259	Portugal	1997	ST395	S395	A	IVc	Healthy	Human	Nasal swab	1	2
S. epidermidis	318	1243N	TBDd	PRJNA320391	SAMN05207260	Portugal	1998	ST398	S398	A	MSSE	Healthy	Human	Nasal swab	1	1
S. epidermidis	319	1290N	TBDd	PRJNA320391	SAMN05207261	Portugal	1999	ST399	S399	C	MSSE	Healthy	Human	Nasal swab	3	11
S. epidermidis	320	1437N	TBDd	PRJNA320391	SAMN05207262	Portugal	1999	ST400	S400	B	MSSE	Healthy	Human	Nasal swab	2	4
S. epidermidis	321	1474N	TBDd	PRJNA320391	SAMN05207263	Portugal	1999	ST401	S401	B	MSSE	Healthy	Human	Nasal swab	2	5
S. epidermidis	322	1340N	TBDd	PRJNA320391	SAMN05207264	Portugal	1999	ST402	S402	B	MSSE	Healthy	Human	Nasal swab	2	3
S. epidermidis	323	603N	TBDd	PRJNA320391	SAMN05207265	Portugal	1997	ST402	S402	B	MSSE	Healthy	Human	Nasal swab	2	3
S. epidermidis	324	56N	TBDd	PRJNA320391	SAMN05207266	Portugal	1996	ST403	S403	B	MSSE	Healthy	Human	Nasal swab	2	3
S. epidermidis	325	675N1	TBDd	PRJNA320391	SAMN05207267	Portugal	1997	ST404	S404	B	MSSE	Healthy	Human	Nasal swab	2	3
S. epidermidis	326	676NR1	TBDd	PRJNA320391	SAMN05207268	Portugal	1997	ST405	S405	B	MSSE	Healthy	Human	Nasal swab	2	6
S. epidermidis	327	790N	TBDd	PRJNA320391	SAMN05207269	Portugal	1997	ST406	S406	B	MSSE	Healthy	Human	Nasal swab	2	6
S. epidermidis	328	803NLR2	TBDd	PRJNA320391	SAMN05207270	Portugal	1997	ST407	S407	B	MSSE	Healthy	Human	Nasal swab	2	3
S. epidermidis	329	94N2B	TBDd	PRJNA320391	SAMN05207271	Portugal	1996	ST328(hST408)	S328	B	MSSE	Healthy	Human	Nasal swab	2	5
S. epidermidis	330	619N2	TBDd	PRJNA320391	SAMN05207272	Portugal	1997	ST184 (h=n.d.)	n/a	A	MSSE	Healthy	Human	Nasal swab	1	1
S. epidermidis	1	ATCC 12228	AE015929			China	n/a	ST8	2	A	MSSE	Healthy	Human	commensal isolate	1	1
S. epidermidis	2	RP62A	CP000029			USA	1980	ST10	2	A	MRSE	Disease	Human	isolated from catheter infection	1	2
S. epidermidis	37	14.1.R1.SE	AGUC00000000			USA	n/a		n/a	B	MSSE	Healthy	Human	skin isolate	2	5
S. epidermidis	38	BCM-HMP0060	ACHE00000000			USA	n/a	ST59	2	A	MRSE	Healthy	Human	skin isolate	1	1
S. epidermidis	39	FRI909	AENR00000000			USA	n/a		n/a	B	MSSE	Disease	Human	isolated from a patient with Pneumonia, Septicemia	2	3
S. epidermidis	41	M23864:W2(grey)	ADMU00000000			USA	n/a	ST5	2	A	MRSE	Healthy	Human	skin isolate	1	1
S. epidermidis	42	NIH04003	AKHJ00000000			USA	2004	ST430	2	A	MRSE	Disease	Human	bacteremia isolate	1	1
S. epidermidis	43	NIH04008	AKHF00000000			USA	2004	ST2	2	A	MRSE	Disease	Human	bacteremia isolate	1	1
S. epidermidis	44	NIH05001	AKHE00000000			USA	2005	ST2	2	A	MRSE	Disease	Human	bacteremia isolate	1	1
S. epidermidis	45	NIH05003	AKHI00000000			USA	2005	ST7	2	A	MSSE	Disease	Human	bacteremia isolate	1	1
S. epidermidis	46	NIH05005	AKHD00000000			USA	2005	ST2	2	A	MRSE	Disease	Human	bacteremia isolate	1	1
S. epidermidis	47	NIH051475	AKHL00000000			USA	2005	ST89	2	A	MRSE	Healthy	Human	isolate from joint fluid	1	2
S. epidermidis	48	NIH051668	AKHK00000000			USA	2005	ST185	2	A	MRSE	Disease	Human	isolate from lung	1	1
S. epidermidis	49	NIH06004	AKHH00000000			USA	2006	ST5	2	A	MRSE	Disease	Human	bacteremia isolate	1	1
S. epidermidis	50	NIH08001	AKHG00000000			USA	2008	ST5	2	A	MRSE	Disease	Human	bacteremia isolate	1	1
S. epidermidis	51	NIHLM001	AKHC00000000			USA	2008	ST323	2	A	MSSE	Healthy	Human	skin isolate (alar crease)	1	1
S. epidermidis	52	NIHLM003	AKHB00000000			USA	2008	ST218	2	A	MSSE	Healthy	Human	skin isolate (umbilicus)	1	1
S. epidermidis	53	NIHLM008	AKHA00000000			USA	2008	ST324	S324	A	MSSE	Healthy	Human	skin isolate (alar crease)	1	1
S. epidermidis	54	NIHLM015	AKGZ00000000			USA	2008	ST325	193	B	MSSE	Healthy	Human	skin isolate	2	6
S. epidermidis	55	NIHLM018	AKGY00000000			USA	2008	ST20	2	A	MSSE	Healthy	Human	skin isolate	1	1
S. epidermidis	56	NIHLM020	AKGW00000000			USA	2008	ST7	2	A	MSSE	Healthy	Human	skin isolate (axilla)	1	1
S. epidermidis	57	NIHLM021	AKGV00000000			USA	2008	ST327	2	A	MSSE	Healthy	Human	skin isolate (axilla)	1	1
S. epidermidis	58	NIHLM023	AKGU00000000			USA	2008	ST328	S328	B	MSSE	Healthy	Human	skin isolate (toe web)	2	5
S. epidermidis	59	NIHLM031	AKGX00000000			USA	2008	ST326	n/a	B	MSSE	Healthy	Human	skin isolate (plantar heel)	2	3
S. epidermidis	60	NIHLM037	AKGT00000000			USA	2008	ST329	193	B	MSSE	Healthy	Human	skin isolate (glabella)	2	6
S. epidermidis	61	NIHLM039	AKGS00000000			USA	2008	ST73	2	A	MSSE	Healthy	Human	skin isolate (retroauricular crease)	1	1
S. epidermidis	62	NIHLM040	AKGR00000000			USA	2008	ST170	171	C	MSSE	Healthy	Human	skin isolate (retroauricular crease)	3	10
S. epidermidis	63	NIHLM049	AKGQ00000000			USA	2008	ST330	2	A	MRSE	Healthy	Human	skin isolate (gluteal crease)	1	1
S. epidermidis	64	NIHLM053	AKGP00000000			USA	2008	ST331	227	B	MRSE	Healthy	Human	skin isolate (hypothenar palm)	2	4
S. epidermidis	65	NIHLM057	AKGO00000000			USA	2008	ST331	227	B	MRSE	Healthy	Human	skin isolate (occiput)	2	4
S. epidermidis	66	NIHLM061	AKGN00000000			USA	2008	ST332	365	B	MRSE	Healthy	Human	nasal carriage isolate	2	5
S. epidermidis	67	NIHLM067	AKGM00000000			USA	2008	ST333	2	A	MSSE	Healthy	Human	skin isolate (axilla)	1	1
S. epidermidis	68	NIHLM070	AKGL00000000			USA	2008	ST334	2	A	MSSE	Healthy	Human	skin isolate (alar crease)	1	1
S. epidermidis	69	NIHLM087	AKGK00000000			USA	2008	ST72	S72	C	MSSE	Healthy	Human	nasal carriage isolate	3	8
S. epidermidis	70	NIHLM088	AKGJ00000000			USA	2008	ST184	2	A	MSSE	Healthy	Human	nasal carriage isolate	1	1
S. epidermidis	71	NIHLM095	AKGI00000000			USA	2008	ST72	S72	C	MSSE	Healthy	Human	skin isolate (gluteal crease)	3	8
S. epidermidis	72	SK135	ADEY00000000			USA	n/a	ST57	2	A	MSSE	Disease	Human	isolated from a patient with Pneumonia, Septicemia	1	1
S. epidermidis	73	VCU028	AFEH00000000			USA	n/a	ST1	2	A	MRSE	Disease	Human	Pneumonia, associated with human airways	1	1
S. epidermidis	74	VCU037	AFTY00000000			USA	n/a		n/a	A	MSSE	Disease	Human	Pneumonia, associated with human airways	1	1
S. epidermidis	75	VCU041	AHKX00000000			USA	n/a	ST2	2	A	MRSE	Disease	Human	Pneumonia, associated with human airways	1	1
S. epidermidis	76	VCU045	AFEI00000000			USA	n/a	ST5	2	A	MRSE	Disease	Human	Pneumonia, associated with human airways	1	1
S. epidermidis	77	VCU057	AHKY00000000			USA	n/a	ST8	2	A	MRSE	Disease	Human	Pneumonia, associated with human airways	1	1
S. epidermidis	78	VCU065	AHKZ00000000			USA	n/a		n/a	A	MRSE	Disease	Human	Pneumonia, associated with human airways	1	1
S. epidermidis	79	VCU071	AGUB00000000			USA	n/a	ST19	147	C	MSSE	Disease	Human	Pneumonia, associated with human airways	3	9
S. epidermidis	80	VCU081	AHLU00000000			USA	n/a	ST1	2	A	MRSE	Disease	Human	Pneumonia, associated with human airways	1	1
S. epidermidis	81	VCU105	AFTZ00000000			USA	n/a	ST73	2	A	MSSE	Disease	Human	Pneumonia, associated with human airways	1	1
S. epidermidis	82	VCU109	AFUA00000000			USA	n/a		n/a	A	MSSE	Disease	Human	Pneumonia, associated with human airways	1	1
S. epidermidis	83	VCU117	AHLA00000000			USA	n/a	ST23	2	A	MRSE	Disease	Human	Pneumonia, associated with human airways	1	2
S. epidermidis	84	VCU118	AHLB00000000			USA	n/a		n/a	B	MSSE	Disease	Human	Pneumonia, associated with human airways	2	5
S. epidermidis	85	VCU120	AHLC00000000			USA	n/a	ST22	2	A	MRSE	Disease	Human	Pneumonia, associated with human airways	1	1
S. epidermidis	86	VCU123	AHLE00000000			USA	n/a	ST73	2	A	MSSE	Disease	Human	Pneumonia, associated with human airways	1	1
S. epidermidis	87	VCU125	AHLF00000000			USA	n/a	ST384	2	A	MSSE	Disease	Human	Pneumonia, associated with human airways	1	1
S. epidermidis	88	VCU126	AHLG00000000			USA	n/a	ST23	2	A	MRSE	Disease	Human	Pneumonia, associated with human airways	1	2
S. epidermidis	89	VCU127	AHLH00000000			USA	n/a	ST136	2	A	MSSE	Disease	Human	Pneumonia, associated with human airways	1	1
S. epidermidis	90	VCU128	AHLI00000000			USA	n/a		n/a	B	MSSE	Disease	Human	Pneumonia, associated with human airways	2	5
S. epidermidis	91	VCU129	AHLJ00000000			USA	n/a	ST329	193	B	MSSE	Disease	Human	Pneumonia, associated with human airways	2	6
S. epidermidis	92	VCU144	AFED00000000			USA	n/a		n/a	A	MSSE	Disease	Human	Pneumonia, associated with human airways	1	1
S. epidermidis	93	W23144	ACJC00000000			USA	n/a	ST290	365	B	MRSE	Healthy	Human	skin isolate	2	5
S. epidermidis	211	IS-250	AJJR00000000			USA	n/a		n/a	A	MRSE	Disease	Human	isolated from a patient with Pneumonia, Septicemia	1	1
S. epidermidis	217	IS-K	AJJS00000000			USA	n/a	ST130	2	A	MRSE	Disease	Human	isolated from a patient with Pneumonia, Septicemia	1	1
a. When available, information gathered from NCBI project pages or from the Genome OnLine Database (http://www.genomesonline.org)
b. Sequence types determined using the built-in MLST function of BIGSdb, linked with pubMLST databases. Lack of information denotes the possible truncation of a corresponding MLST locus at the end of a contig.
c. Clonal complexes defined by eBURST on S. epidermidis MLST.net databases (as accessed on December 2013)
d. The read data is being deposited under bioproject PRJNA320391, accession numbers to be added when they are available
